# Supplementary material for: Retrospective Study of Critically Ill COVID-19 Patients With and Without Extracorporeal Membrane Oxygenation Support in Wuhan, China
Source: Front Med (Lausanne). 2021 Oct 12;8:659793. doi: 10.3389/fmed.2021.659793 (PMC8546219; doi:10.3389/fmed.2021.659793)
Supplement: Supplementary file 1 [file Data_Sheet_1.zip]

Archive with 22 entries (22 files):
- 20210120-appendix 1 Recommended treatment plan for NCP .pdf
- __MACOSX/._20210120-appendix 1 Recommended treatment plan for NCP .pdf
- 20210122-Figure S3 Kaplan-Meier survival analysis of the ECMO supported COVID-19 patients to 90 days post ECMO weaning.docx
- __MACOSX/._20210122-Figure S3 Kaplan-Meier survival analysis of the ECMO supported COVID-19 patients to 90 days post ECMO weaning.docx
- 20210122-Figure S4 ROC curve of age for the prediction of in-hospital mortality of ECMO patients.docx
- __MACOSX/._20210122-Figure S4 ROC curve of age for the prediction of in-hospital mortality of ECMO patients.docx
- 20210122-Figure S5 Relationship between IL-6 and survival rate of ECMO patients .docx
- __MACOSX/._20210122-Figure S5 Relationship between IL-6 and survival rate of ECMO patients .docx
- 20210122-Figure S6 Relationship between NLR and survival rate of ECMO patients.docx
- __MACOSX/._20210122-Figure S6 Relationship between NLR and survival rate of ECMO patients.docx
- 20210122-Table S5 Enrolled ECMO and non-ECMO critically ill COVID-19 patients.docx
- __MACOSX/._20210122-Table S5 Enrolled ECMO and non-ECMO critically ill COVID-19 patients.docx
- 20210122-Table S6 Medical staff that participated in this study.docx
- __MACOSX/._20210122-Table S6 Medical staff that participated in this study.docx
- 20210122-Table S7 Comparison between survivors and non-survivors of all the enrolled patients.docx
- __MACOSX/._20210122-Table S7 Comparison between survivors and non-survivors of all the enrolled patients.docx
- 20210122-Table S8 Multivariate regression of variables affecting in-hospital mortality of all patients.docx
- __MACOSX/._20210122-Table S8 Multivariate regression of variables affecting in-hospital mortality of all patients.docx
- 20210122-Table S9 Comparison between ECMO supported patients agedΓëñ50 and >50 years old .docx
- __MACOSX/._20210122-Table S9 Comparison between ECMO supported patients agedΓëñ50 and >50 years old .docx
- 20210122-Table S10 Time distribution of the ECMO supported patients.docx
- __MACOSX/._20210122-Table S10 Time distribution of the ECMO supported patients.docx
